# Supplementary material for: Designing a Patient Room as a Fall Protection Strategy: The Perspectives of Healthcare Design Experts
Source: Int J Environ Res Public Health. 2021 Aug 19;18(16):8769. doi: 10.3390/ijerph18168769 (PMC8392568; doi:10.3390/ijerph18168769)
Supplement: Supplementary file 1 [file ijerph-18-08769-s001.zip]

Archive with 1 entries (1 files):
- ijerph-1300842-supplementary.pdf
